# Supplementary material for: Global DNA methylation changes spanning puberty are near predicted estrogen-responsive genes and enriched for genes involved in endocrine and immune processes
Source: Clin Epigenetics. 2018 May 9;10:62. doi: 10.1186/s13148-018-0491-2 (PMC5941468; doi:10.1186/s13148-018-0491-2)
Supplement: Supplementary file 3 — List of 48 differentially methylated probes in boys and girls, pre- and post-puberty (FDR = 5%). (XLSX 47 kb) [file 13148_2018_491_MOESM3_ESM.xlsx]

## Sheet: Sheet1
Additional file 3. Illumina IDs, pvalues, mean differences, chromosome and nearest gene information for 48 differentially methylated probes in boys and girls, pre- and post-puberty (FDR=5%).
	cpg	chr	position	strand	nearest gene	logFC	AveExpr	t	P.Value	FDR	B
1	cg12634306	1	40098811	-	HEYL	0.321408	-0.138962	5.17758	1.02e-06	0.0111466	4.92931
2	cg25241559	2	241989379	-	MTERF4	0.435433	2.52167	5.65014	1.27e-07	0.00320353	6.68916
3	cg00135497	4	155661849	-	LRAT	0.444184	1.03293	5.74095	8.44e-08	0.00276116	7.03618
4	cg26305174	7	100463583	-	TRIP6	-0.31351	1.02144	-4.57285	1.27e-05	0.0492309	2.80637
5	cg16069986	11	70650456	+	SHANK2-AS3	-0.342653	-0.321314	-6.03401	2.19e-08	0.00119604	8.17343
6	cg16312514	11	70650521	-	SHANK2-AS3	-0.419533	0.0738672	-5.35623	4.7e-07	0.00669211	5.58512
7	cg05412028	13	95952937	-	CLDN10	-0.39243	-0.562117	-5.48654	2.65e-07	0.00481088	6.07091
8	cg26685941	13	95952902	-	CLDN10	-0.310696	-0.0812475	-6.08894	1.7e-08	0.00111109	8.38937
9	cg21017569	17	7832769	-	TRAPPC1	0.377048	1.87086	4.54467	1.42e-05	0.0495236	2.71143
10	cg01750375	20	43343365	+	WISP2	-0.277333	-0.705837	-5.18381	9.95e-07	0.0111466	4.95197
11	cg13224583	1	156883745	+	LRRC71	0.383397	0.57001	5.58508	1.7e-07	0.00349474	6.44222
12	cg15089077	1	55246867	-	TTC22	0.284599	1.08877	4.56579	1.3e-05	0.0492309	2.78256
13	cg22512670	1	26855765	-	RPS6KA1	-0.247544	1.77602	-4.5884	1.19e-05	0.0492309	2.85892
14	cg06162038	2	138727217	-	HNMT	-0.478427	-1.04699	-6.30943	6.01e-09	0.00069493	9.26429
15	cg10040131	2	73178866	+	SFXN5	0.27197	0.611565	6.18972	1.06e-08	0.000865971	8.7877
16	cg03274391	3	22413232	+	ZNF385D-AS2	-0.365719	3.24279	-5.08985	1.49e-06	0.0139251	4.61178
17	cg03530962	3	58475833	-	KCTD6	-0.288911	2.23715	-4.56529	1.31e-05	0.0492309	2.78084
18	cg03759346	3	159744064	-	LINC01100	-0.335634	0.744667	-5.10894	1.37e-06	0.0136127	4.68062
19	cg08122652	3	122281939	-	DTX3L	0.263375	2.07742	4.55802	1.34e-05	0.0494355	2.75636
20	cg18450254	3	64200005	+	PRICKLE2-AS3	-0.467516	1.0246	-5.84234	5.31e-08	0.00248365	7.42672
21	cg01511232	4	155661929	-	LRAT	0.499881	1.39821	5.78838	6.8e-08	0.00276116	7.21848
22	cg08271909	4	155661691	-	LRAT	0.504318	2.45916	7.05659	1.6e-10	5.24e-05	12.3115
23	cg16744741	4	82126025	-	LOC101928942	-0.269432	0.84423	-4.56857	1.29e-05	0.0492309	2.79193
24	cg22398226	4	155662217	+	LRAT	0.564655	1.2858	5.32382	5.42e-07	0.00739123	5.46525
25	cg08570034	5	175227702	+	CPLX2	-0.380926	2.25959	-4.53348	1.48e-05	0.0495236	2.67382
26	cg21878650	5	64558623	+	ADAMTS6	-0.473935	1.28446	-5.62819	1.4e-07	0.00328376	6.60569
27	cg00804078	6	110736941	+	SLC22A16	-0.519688	1.35207	-4.85853	3.95e-06	0.0263511	3.78957
28	cg14956327	6	110737053	-	SLC22A16	-0.403012	0.618929	-4.55275	1.37e-05	0.0495236	2.73862
29	cg26290219	6	33128906	-	COL11A2	-0.266856	1.29587	-5.31188	5.71e-07	0.00747564	5.42118
30	cg00374672	7	100463416	+	TRIP6	-0.336448	0.0239071	-5.41221	3.68e-07	0.00601644	5.79305
31	cg03193328	7	65746852	+	TPST1	-0.381386	-0.622207	-5.02389	1.97e-06	0.0169776	4.37505
32	cg04742719	7	100463759	-	TRIP6	-0.300964	0.453165	-4.92184	3.03e-06	0.0210963	4.01237
33	cg12967723	7	100464145	+	TRIP6	-0.298975	0.404199	-5.35827	4.66e-07	0.00669211	5.59269
34	cg16146033	11	62767323	-	SLC22A8	-0.343976	-1.97482	-5.69963	1.02e-07	0.00277522	6.87795
35	cg23201812	11	34771918	+	EHF	-0.799397	0.717634	-6.29725	6.37e-09	0.00069493	9.21563
36	cg03131366	12	2041707	-	LINC00940	-0.442195	0.487069	-5.74631	8.23e-08	0.00276116	7.05676
37	cg22460123	12	52638294	-	KRT7	-0.288315	-0.47658	-4.99545	2.22e-06	0.0177464	4.27354
38	cg23907053	12	70215816	+	MYRFL	-0.49507	-0.70565	-5.53805	2.1e-07	0.00405014	6.26456
39	cg02091781	14	94808883	-	SERPINA2	-0.503589	-1.33636	-4.84253	4.22e-06	0.0270566	3.73355
40	cg01902066	16	50727242	+	NOD2	-0.191857	-0.577555	-4.78751	5.29e-06	0.030934	3.54173
41	cg05765011	16	4103225	+	ADCY9	-0.341946	1.44779	-4.96733	2.5e-06	0.018617	4.17352
42	cg07082267	16	85429035	-	MIR5093	-0.216074	0.856796	-5.25238	7.4e-07	0.00931353	5.20241
43	cg02481642	20	43343760	+	WISP2	-0.44425	-0.2993	-4.93126	2.91e-06	0.0207209	4.04566
44	cg01234420	22	46453808	+	PRR34-AS1	-0.349502	2.06812	-4.71599	7.1e-06	0.0380354	3.29441
45	cg01794929	22	31500940	-	SELM	0.487795	1.76957	5.17011	1.06e-06	0.0111466	4.90216
46	cg03834031	22	46465717	+	PRR34-AS1	-0.23095	-0.532391	-4.68821	7.95e-06	0.0385232	3.19896
47	cg09285095	22	46440394	-	LINC00899	-0.259656	-1.89075	-4.53965	1.45e-05	0.0495236	2.69455
48	cg23564243	22	46441127	+	PRR34	-0.199458	-0.68561	-4.69492	7.73e-06	0.0385232	3.22198
