# Supplementary material for: Global DNA methylation changes spanning puberty are near predicted estrogen-responsive genes and enriched for genes involved in endocrine and immune processes
Source: Clin Epigenetics. 2018 May 9;10:62. doi: 10.1186/s13148-018-0491-2 (PMC5941468; doi:10.1186/s13148-018-0491-2)
Supplement: Supplementary file 4 — List of 347 differentially methylated probes unique to girls, pre- and post-puberty (FDR = 5%). (XLSX 82 kb) [file 13148_2018_491_MOESM4_ESM.xlsx]

## Sheet: Sheet1
Additional file 4. Illumina IDs, pvalues, mean differences, chromosome and nearest gene information for 347 differentially methylated probes unique to girls, pre- and post-puberty (FDR=5%).
	cpg	chr	position	strand	nearest gene	logFC	AveExpr	t	P.Value	FDR	B
1	cg00034101	1	40098595	-	HEYL	-0.257934	1.32218	-6.14647	1.3e-08	0.000265262	8.85252
2	cg03144619	1	230415668	-	PGBD5	-0.34685	2.07324	-4.20402	5.36e-05	0.046505	1.66207
3	cg04299080	1	38274753	-	MTF1	0.130626	0.301927	4.23916	4.68e-05	0.0423539	1.77711
4	cg12140144	1	2984275	-	PRDM16	-0.271082	-3.43744	-4.71647	7.08e-06	0.0156649	3.40256
5	cg13495205	1	4714033	-	AJAP1	-0.280945	-4.11016	-4.22675	4.91e-05	0.0436789	1.73641
6	cg13932286	1	114475055	-	HIPK1	-0.234993	-0.141607	-4.22028	5.04e-05	0.0445379	1.71522
7	cg15645660	1	55247356	+	TTC22	-0.377754	2.50129	-4.30507	3.64e-05	0.0374622	1.99467
8	cg17163527	1	3447348	-	MIR551A	0.241034	-1.03637	4.65164	9.22e-06	0.018165	3.17518
9	cg17804348	1	3649473	+	TP73-AS1	-0.185665	-0.825556	-4.59388	1.16e-05	0.0212866	2.97431
10	cg19022697	1	55247140	+	TTC22	-0.287971	0.774628	-4.57247	1.27e-05	0.0222764	2.90026
11	cg19414591	1	91190582	-	BARHL2	-0.215118	-3.53469	-4.36295	2.9e-05	0.0335916	2.18758
12	cg21392341	1	119530677	+	WARS2	-0.225967	-4.38501	-4.73996	6.43e-06	0.0147273	3.48543
13	cg24070990	1	228634724	-	HIST3H2A	-0.492815	0.281391	-5.95829	3.12e-08	0.000566404	8.0945
14	cg06382344	2	162280519	+	TBR1	-0.544265	-6.05135	-4.22609	4.92e-05	0.0436789	1.73425
15	cg07566169	2	176973690	+	HOXD11	-0.201397	-3.09226	-4.6529	9.17e-06	0.018165	3.1796
16	cg16798252	2	200334402	+	SATB2-AS1	-0.183697	-2.56724	-4.97577	2.42e-06	0.00887546	4.33122
17	cg19075787	2	105372087	+	LINC01114	0.215758	0.415465	4.21242	5.19e-05	0.0453702	1.68953
18	cg20505223	2	120281813	-	CFAP221	-0.448779	-5.68604	-4.29612	3.76e-05	0.0380185	1.965
19	cg22242842	2	85167149	-	KCMF1	0.314283	-0.943871	5.18941	9.72e-07	0.00569713	5.11835
20	cg22454769	2	106015767	-	FHL2	-0.347207	-2.02305	-5.16555	1.08e-06	0.00599483	5.0295
21	cg25929173	2	182548308	+	NEUROD1	-0.263292	-4.97134	-4.25216	4.46e-05	0.0409763	1.81983
22	cg12934382	3	51741135	+	GRM2	-0.40148	-2.66916	-4.68669	8e-06	0.0169983	3.29785
23	cg16046493	3	58551954	-	FAM107A	-0.229014	0.843202	-4.17926	5.89e-05	0.0491365	1.58142
24	cg17802213	3	185911316	+	DGKG	-0.179105	-0.613145	-4.17737	5.93e-05	0.049364	1.57527
25	cg12371169	4	99182555	+	RAP1GDS1	0.30676	-6.23429	4.47	1.91e-05	0.0274987	2.54894
26	cg01256539	5	119802022	+	PRR16	0.238277	2.24462	4.19198	5.61e-05	0.0478348	1.62281
27	cg04597532	5	138897363	-	TMEM173	0.230864	-1.47122	4.51432	1.6e-05	0.0249432	2.70024
28	cg04636402	5	139284774	+	NRG2	-0.145074	-0.267297	-4.35234	3.03e-05	0.0340104	2.15209
29	cg08957484	5	132083532	+	CCNI2	-0.327914	-2.01154	-4.4843	1.8e-05	0.0267018	2.59766
30	cg18530551	5	172670879	-	NKX2-5	-0.199469	-4.02211	-4.94939	2.7e-06	0.00949815	4.23538
31	cg26070865	5	959141	+	LOC100506688	0.29673	4.37645	4.18061	5.86e-05	0.0491365	1.5858
32	cg12419863	6	144263450	-	PLAGL1	0.260172	-0.270668	5.77555	7.21e-08	0.000982897	7.36869
33	cg16867657	6	11044877	+	ELOVL2-AS1	-0.228354	-0.680841	-6.53689	2.03e-09	7.37e-05	10.4562
34	cg22483030	6	33043849	+	HLA-DPB1	0.205806	-1.10786	5.01816	2.02e-06	0.00816039	4.48586
35	cg24724428	6	11044888	+	ELOVL2-AS1	-0.285252	-3.33395	-4.40452	2.47e-05	0.030835	2.32721
36	cg08858130	7	2124459	+	FTSJ2	-0.300826	-2.00587	-4.56748	1.29e-05	0.0225332	2.88303
37	cg15205547	7	23514347	-	RPS2P32	-0.24546	-3.98798	-5.51726	2.31e-07	0.00228898	6.36165
38	cg17712928	7	2124974	+	FTSJ2	-0.31727	1.08113	-4.52989	1.5e-05	0.0244928	2.75364
39	cg21257950	7	23513589	-	RPS2P32	-0.205362	-4.50767	-4.46099	1.98e-05	0.0279137	2.51831
40	cg02903822	8	134203379	-	WISP1	0.388694	4.20088	4.27149	4.14e-05	0.039835	1.88355
41	cg03025830	8	21905599	+	FGF17	-0.470804	-0.29396	-5.80584	6.28e-08	0.00095014	7.48825
42	cg09316140	8	21912474	+	DMTN	-0.29283	-2.6845	-4.26423	4.26e-05	0.0401365	1.85958
43	cg14392283	8	144103587	-	LY6E	-0.349977	2.6129	-4.3566	2.98e-05	0.0340027	2.16635
44	cg25460807	8	21908022	-	DMTN	-0.277739	1.64328	-5.1434	1.18e-06	0.00605785	4.94722
45	cg13413792	9	126182794	+	MIR601	-0.45423	4.92957	-4.24635	4.56e-05	0.0415475	1.80075
46	cg14255824	9	71795999	+	TJP2	0.34226	2.54105	4.78352	5.38e-06	0.0135464	3.63975
47	cg04265051	11	68079686	+	LRP5	-0.147575	-0.449731	-5.13669	1.22e-06	0.00605785	4.92232
48	cg11524400	11	1778524	+	CTSD	-0.261581	-0.176759	-4.35855	2.95e-05	0.0339316	2.17287
49	cg18987410	11	124791197	-	HEPACAM	-0.481614	-4.75562	-4.54211	1.43e-05	0.0240085	2.79562
50	cg02964389	12	122326713	-	PSMD9	0.512545	-5.63499	4.46975	1.91e-05	0.0274987	2.5481
51	cg03536474	12	54367460	+	HOXC11	-0.334413	-4.65219	-4.18992	5.65e-05	0.0479076	1.6161
52	cg21414595	12	123633306	+	MPHOSPH9	-0.297723	3.05906	-4.88379	3.55e-06	0.0115082	3.99835
53	cg26147845	12	132433838	-	EP400	0.32626	0.202035	4.39977	2.52e-05	0.030835	2.31121
54	cg05404236	13	110437093	-	IRS2	-0.49176	-3.58743	-4.41287	2.39e-05	0.0305511	2.35537
55	cg01873886	14	54419825	-	BMP4	-0.369725	-4.49176	-5.07133	1.61e-06	0.00717304	4.68092
56	cg07126183	14	94642235	-	PPP4R4	-0.217225	-0.845717	-4.67379	8.43e-06	0.0174598	3.25264
57	cg10741025	14	37132665	+	PAX9	-0.234115	-3.59634	-4.69164	7.84e-06	0.016768	3.31523
58	cg16117273	14	30397763	-	PRKD1	-0.176204	-2.2791	-4.5993	1.14e-05	0.0210373	2.9931
59	cg11429271	15	45722346	-	C15orf48	0.212854	-0.0602453	4.28176	3.98e-05	0.0388636	1.91746
60	cg17124224	15	83953880	+	BNC1	-0.271319	-4.78727	-4.66722	8.66e-06	0.0178193	3.22963
61	cg17453840	15	83317526	-	CPEB1-AS1	-0.278681	1.72954	-4.65585	9.07e-06	0.018165	3.18991
62	cg23198793	15	42694406	-	CAPN3	-0.204993	-2.14724	-4.2549	4.41e-05	0.0409379	1.82887
63	cg01305745	16	31106788	+	VKORC1	0.294365	2.28526	4.35008	3.05e-05	0.0340104	2.14456
64	cg01782798	16	70680365	-	MTSS1L	0.226502	2.92065	4.18357	5.79e-05	0.0487133	1.59542
65	cg03172657	16	89163625	-	ACSF3	-0.322017	-1.38836	-4.80047	5.02e-06	0.0132987	3.70004
66	cg04370442	16	58019866	+	ZNF319	-0.420524	2.34058	-4.72559	6.82e-06	0.0154043	3.43468
67	cg08404702	16	2133388	-	PKD1	-0.421932	2.31208	-5.21169	8.83e-07	0.00559835	5.20149
68	cg01323777	17	7832943	-	TRAPPC1	-0.418311	0.816362	-4.71277	7.19e-06	0.015797	3.38951
69	cg03179291	17	3791902	-	P2RX1	-0.316624	2.24813	-4.29272	3.81e-05	0.0382302	1.95372
70	cg08753172	17	1401405	-	INPP5K	-0.323647	1.16125	-4.40154	2.5e-05	0.030835	2.31717
71	cg11011533	17	3674649	-	C17orf85	-0.262975	0.0535919	-4.50059	1.69e-05	0.0258127	2.65329
72	cg16513459	17	7832932	-	TRAPPC1	-0.278831	0.410528	-4.84381	4.19e-06	0.0127815	3.85482
73	cg17459387	17	79134666	+	AATK-AS1	0.292435	2.79915	4.41759	2.35e-05	0.0303445	2.37131
74	cg18984002	17	36876514	+	MIR4726	-0.256287	2.10647	-4.48687	1.78e-05	0.0266064	2.60644
75	cg23365801	17	7832909	-	TRAPPC1	-0.321313	0.0206085	-5.16263	1.09e-06	0.00599483	5.01864
76	cg23375169	17	38708809	-	CCR7	-0.283539	1.92319	-4.83358	4.38e-06	0.0128699	3.8182
77	cg23669081	17	46685353	-	HOXB7	-0.607514	-0.293484	-4.40018	2.51e-05	0.030835	2.31261
78	cg24457026	17	42426018	-	GRN	0.15679	-0.0769018	4.22886	4.87e-05	0.0435743	1.74331
79	cg01632288	19	12880789	+	HOOK2	-0.120366	0.377122	-4.51056	1.62e-05	0.0251989	2.68738
80	cg04295144	19	10407184	-	ICAM5	-0.434777	-1.63771	-4.95404	2.65e-06	0.0094218	4.25225
81	cg07785717	19	54485321	+	MIR935	-0.198643	0.223115	-4.75822	5.97e-06	0.0140936	3.55001
82	cg08249988	19	19322818	-	NCAN	-0.260331	-4.14086	-4.54787	1.4e-05	0.0236784	2.81546
83	cg08371124	19	48257955	+	SNORD23	-0.220215	2.88318	-4.27567	4.07e-05	0.0394385	1.89735
84	cg11766468	19	7923041	-	PRR36	-0.283871	0.912926	-4.29655	3.76e-05	0.0380185	1.96642
85	cg12960866	19	36605860	-	TBCB	0.23873	-5.036	4.51884	1.57e-05	0.0247335	2.71575
86	cg22676424	19	17337071	+	OCEL1	0.226116	-4.8075	4.37422	2.78e-05	0.0328436	2.22536
87	cg22708738	19	50316212	+	MED25	-0.230249	-2.86556	-4.61467	1.07e-05	0.0205384	3.04642
88	cg02231404	20	62679635	-	SOX18	-0.403565	-1.01534	-5.70359	9.99e-08	0.00125811	7.08581
89	cg22138735	20	62679713	-	SOX18	-0.518031	-2.7019	-5.47186	2.82e-07	0.0025674	6.18705
90	cg00978203	1	26096954	-	SEPN1	-0.237034	2.40574	-4.40182	2.5e-05	0.030835	2.31814
91	cg00988037	1	54869007	-	ACOT11	-0.194101	0.770752	-4.76927	5.71e-06	0.013844	3.58916
92	cg01983216	1	244217562	+	ZBTB18	-0.377811	2.40654	-4.79946	5.04e-06	0.0132987	3.69645
93	cg02590572	1	111769481	-	CHI3L2	-0.281134	1.01062	-4.41226	2.4e-05	0.0305511	2.35333
94	cg02639366	1	36275039	+	AGO4	0.189756	2.52509	4.33754	3.21e-05	0.0349787	2.10269
95	cg03038003	1	49242900	+	BEND5	-0.231778	-4.63866	-4.78744	5.29e-06	0.0135375	3.6537
96	cg03042633	1	2183365	+	SKI	-0.250928	0.656133	-4.64819	9.35e-06	0.0182171	3.16314
97	cg03883331	1	244217328	-	ZBTB18	-0.336975	1.59309	-4.46257	1.96e-05	0.0279137	2.52369
98	cg06769116	1	244217538	+	ZBTB18	-0.334218	1.45491	-4.72786	6.76e-06	0.0153679	3.44269
99	cg06949673	1	56463319	-	PPAP2B	0.350011	0.780923	4.6034	1.12e-05	0.0209555	3.00729
100	cg07035242	1	11336263	+	UBIAD1	-0.272838	2.30304	-4.47057	1.9e-05	0.0274987	2.5509
101	cg09258479	1	47655861	-	PDZK1IP1	0.252215	-0.884385	4.95388	2.65e-06	0.0094218	4.25168
102	cg09340639	1	157789662	-	CD5L	0.25145	-1.06709	4.41204	2.4e-05	0.0305511	2.35257
103	cg09684338	1	32740402	+	LCK	-0.308169	1.42511	-4.30582	3.63e-05	0.0374622	1.99714
104	cg10104487	1	27329335	+	FAM46B	0.281091	1.88562	4.21236	5.19e-05	0.0453702	1.6893
105	cg11580897	1	23879671	+	ID3	-0.278692	1.83755	-4.28998	3.85e-05	0.0383787	1.94465
106	cg12628061	1	56453730	+	PPAP2B	0.495661	0.892403	5.067	1.64e-06	0.00717304	4.66499
107	cg12697139	1	209571889	+	MIR205HG	0.26856	-2.06455	4.74551	6.29e-06	0.0146166	3.50504
108	cg13385220	1	202250453	+	UBE2T	0.29496	2.52238	5.22435	8.35e-07	0.00559835	5.24886
109	cg14980020	1	154992262	-	DCST2	-0.272683	1.93419	-4.25441	4.42e-05	0.0409379	1.82724
110	cg16008966	1	114761794	+	SYT6	0.233122	1.67553	4.60577	1.11e-05	0.0209555	3.01552
111	cg16348158	1	3036916	-	MIR4251	0.214866	0.10265	4.4453	2.1e-05	0.0287709	2.46506
112	cg16387850	1	46982889	-	DMBX1	-0.529262	-2.77819	-6.22225	9.08e-09	0.00021228	9.16065
113	cg17220749	1	230249292	+	GALNT2	-0.214509	0.765452	-4.35622	2.98e-05	0.0340027	2.16507
114	cg18190310	1	242407965	+	PLD5	-0.421946	1.9832	-4.90921	3.19e-06	0.0108886	4.08997
115	cg21528710	1	203477371	+	OPTC	0.244894	2.53763	4.93233	2.9e-06	0.0100944	4.17355
116	cg23627828	1	153540698	+	S100A2	0.188015	1.88471	4.34915	3.06e-05	0.0340104	2.14143
117	cg24332002	1	22228582	+	CELA3B	0.234984	-0.697974	5.02656	1.95e-06	0.00807444	4.51661
118	cg24681499	1	42706997	-	FOXJ3	-0.165055	0.295977	-4.17292	6.03e-05	0.0499496	1.56081
119	cg26185508	1	54619445	-	CDCP2	0.252577	3.64396	4.34805	3.08e-05	0.0340329	2.13777
120	cg26232308	1	18201537	-	ACTL8	-0.221407	-0.343165	-5.67226	1.15e-07	0.00139591	6.96322
121	cg26894354	1	203311314	-	FMOD	0.20357	0.191384	4.34958	3.06e-05	0.0340104	2.14288
122	cg00544573	2	210195731	+	MAP2	0.384245	2.28931	4.78458	5.36e-06	0.0135464	3.64353
123	cg04369903	2	100863404	+	LONRF2	0.22787	2.23138	4.4949	1.73e-05	0.0261953	2.63384
124	cg05087455	2	7171869	-	LOC101929452	0.191239	-0.166903	4.21873	5.07e-05	0.0446814	1.71015
125	cg05404787	2	10281526	+	C2orf48	-0.186839	2.96372	-4.49977	1.7e-05	0.0258127	2.6505
126	cg05528339	2	64064409	-	UGP2	0.41263	3.91316	4.37059	2.82e-05	0.0330726	2.2132
127	cg06566627	2	27958897	+	MRPL33	-0.191441	0.443926	-4.82881	4.46e-06	0.0128699	3.80117
128	cg07362003	2	157682747	+	GPD2	0.362438	3.22254	4.45574	2.02e-05	0.0282333	2.50049
129	cg07480373	2	216874286	-	PECR	-0.323187	2.89305	-5.13792	1.21e-06	0.00605785	4.9269
130	cg07695909	2	134083495	-	LOC101928161	0.32343	3.01166	5.35166	4.8e-07	0.00365199	5.72848
131	cg08050967	2	3464931	+	ADI1	-0.21636	3.62581	-4.27983	4.01e-05	0.0390367	1.91108
132	cg09004241	2	232259431	+	B3GNT7	0.229671	1.59326	4.5249	1.53e-05	0.024635	2.73653
133	cg11532433	2	24735298	+	NCOA1	0.462246	1.32122	5.09082	1.48e-06	0.00703433	4.75274
134	cg12927252	2	158751910	+	UPP2	-0.401083	4.97173	-4.9928	2.25e-06	0.00856148	4.39324
135	cg13283765	2	200853063	-	C2orf47	-0.271501	-2.21846	-4.29382	3.8e-05	0.0382302	1.95738
136	cg14760176	2	152195702	+	LOC101929319	0.307681	3.2975	4.41077	2.41e-05	0.0305511	2.34831
137	cg15302376	2	25560263	-	MIR1301	-0.263905	0.258493	-4.18676	5.72e-05	0.04825	1.60582
138	cg19307939	2	219719071	-	WNT6	-0.163351	0.598027	-4.24249	4.63e-05	0.0420503	1.78804
139	cg19825856	2	107501733	-	ST6GAL2	0.292533	-2.25271	5.1315	1.25e-06	0.0060876	4.9031
140	cg20360286	2	150222839	+	LYPD6	0.260932	1.08426	4.51673	1.59e-05	0.0248234	2.7085
141	cg22737154	2	64631614	-	LGALSL	0.26937	2.57342	4.4395	2.15e-05	0.0287891	2.44539
142	cg23895055	2	122495663	+	NIFK	-0.175053	1.09627	-4.32632	3.35e-05	0.0358804	2.0653
143	cg25052847	2	161767428	+	TANK	0.469035	4.66447	4.29777	3.74e-05	0.038012	1.97047
144	cg27382459	2	145237379	+	ZEB2	0.296941	2.98872	4.60364	1.12e-05	0.0209555	3.00814
145	cg00329615	3	118706648	-	IGSF11-AS1	0.318711	2.29902	4.76642	5.77e-06	0.0138924	3.57906
146	cg00448875	3	133611626	+	C3orf36	0.250229	-0.78017	4.99263	2.25e-06	0.00856148	4.39265
147	cg04217850	3	66428294	+	LRIG1	-0.183933	2.88351	-4.52051	1.56e-05	0.0246889	2.72146
148	cg05315796	3	52349193	+	DNAH1	-0.200051	2.00238	-4.32288	3.39e-05	0.0359468	2.05384
149	cg06038472	3	128836382	-	ISY1	-0.254127	1.85839	-4.3104	3.56e-05	0.0370064	2.01237
150	cg08973281	3	144221131	+	C3orf58	0.318321	3.21424	4.38057	2.71e-05	0.0323892	2.24666
151	cg10123952	3	100791384	-	IMPG2	0.361692	1.16626	4.2066	5.3e-05	0.0461722	1.67051
152	cg14188401	3	134097684	-	MIR6827	0.245451	2.39759	4.82086	4.61e-06	0.0128699	3.77275
153	cg15693572	3	22412385	-	ZNF385D-AS2	0.284334	2.99128	4.99333	2.24e-06	0.00856148	4.39518
154	cg18030453	3	45506216	+	LARS2-AS1	-0.208812	0.957994	-4.23094	4.83e-05	0.0434662	1.75014
155	cg19729744	3	194752020	+	XXYLT1	0.274688	2.35556	4.42697	2.26e-05	0.0296253	2.40299
156	cg20669012	3	11102341	+	SLC6A1-AS1	0.166921	-0.586932	4.47645	1.86e-05	0.0274204	2.57092
157	cg21899500	3	51740850	-	GRM2	-0.128131	0.296843	-4.89885	3.34e-06	0.0111582	4.05261
158	cg25711003	3	111522050	+	PHLDB2	0.354325	1.50471	4.28462	3.93e-05	0.0386691	1.92691
159	cg27584135	3	15975501	+	MIR563	0.409605	1.38022	4.54724	1.4e-05	0.0236784	2.81328
160	cg00378228	4	10122153	+	MIR3138	-0.297324	2.99677	-5.02206	1.99e-06	0.00812685	4.50015
161	cg01278041	4	184018527	-	WWC2-AS2	-0.333605	0.896661	-4.69953	7.59e-06	0.0165624	3.34294
162	cg02032558	4	155662438	-	LRAT	-0.235913	-1.34283	-5.06356	1.67e-06	0.00717304	4.65235
163	cg04073934	4	3372272	+	RGS12	-0.241362	2.24415	-4.6947	7.74e-06	0.0166688	3.32599
164	cg05805445	4	124225943	-	SPRY1	-0.271069	0.64776	-4.35306	3.02e-05	0.0340104	2.15451
165	cg07665387	4	134069388	+	PCDH10	-0.204729	-2.68164	-4.26192	4.29e-05	0.0403154	1.85196
166	cg08262002	4	16575323	+	MIR548AX	0.23201	1.7567	5.4314	3.38e-07	0.00290939	6.03208
167	cg09728487	4	141079462	+	SCOC	0.394129	3.96639	4.34909	3.07e-05	0.0340104	2.14125
168	cg13813366	4	42398518	+	SHISA3	-0.218086	-2.26787	-4.26433	4.25e-05	0.0401365	1.85991
169	cg14577707	4	184797463	-	STOX2	0.238621	2.75378	4.81956	4.64e-06	0.0128699	3.76813
170	cg19518666	4	157692845	+	PDGFC	0.268873	2.44598	4.39535	2.56e-05	0.0309094	2.29636
171	cg00489401	5	180075875	+	FLT4	-0.264366	-1.93988	-4.53167	1.49e-05	0.024452	2.75976
172	cg01118569	5	124218912	+	LOC101927421	0.269058	3.88731	4.82173	4.6e-06	0.0128699	3.77587
173	cg02387618	5	133453480	-	TCF7	-0.293428	0.18517	-4.24961	4.5e-05	0.0411468	1.81146
174	cg05207048	5	167513456	-	CTB-178M22.2	0.431511	-0.434893	5.40131	3.86e-07	0.0031563	5.91723
175	cg09498078	5	16736823	+	MYO10	0.319491	1.49991	4.28209	3.97e-05	0.0388636	1.91855
176	cg11926485	5	74346260	-	LINC01336	-0.229648	1.87228	-4.3662	2.87e-05	0.0332856	2.19849
177	cg16092017	5	134827643	+	NEUROG1	-0.175167	0.102663	-4.46129	1.97e-05	0.0279137	2.51935
178	cg17252528	5	159794668	-	C1QTNF2	0.233715	3.17846	4.17663	5.94e-05	0.0493778	1.57286
179	cg22565961	5	81017303	-	ATG10	-0.265488	2.98672	-4.30433	3.65e-05	0.0374622	1.99221
180	cg22862094	5	106859865	-	EFNA5	0.280567	4.18917	4.25246	4.45e-05	0.0409763	1.82082
181	cg22967717	5	92695561	+	NR2F1-AS1	0.270742	0.689327	4.27486	4.09e-05	0.0394385	1.89466
182	cg23149687	5	119801643	+	PRR16	0.278927	-0.203263	4.55215	1.38e-05	0.0236314	2.83019
183	cg26270832	5	1100544	+	MIR4635	-0.299368	2.16596	-4.44095	2.14e-05	0.0287891	2.45032
184	cg26567688	5	74762295	-	POLK	-0.265217	-0.0843162	-4.48902	1.77e-05	0.0265674	2.61377
185	cg01113988	6	106035528	+	PREP	-0.291303	1.79935	-4.25077	4.48e-05	0.0410794	1.81527
186	cg01923429	6	159186810	+	EZR	-0.268737	3.89031	-4.39565	2.56e-05	0.0309094	2.29734
187	cg06413398	6	110736865	+	SLC22A16	0.427016	0.572039	4.8576	3.96e-06	0.0124631	3.90426
188	cg07164639	6	110736958	+	SLC22A16	0.473335	1.66177	5.07218	1.61e-06	0.00717304	4.68407
189	cg08486432	6	33598003	+	ITPR3	-0.291242	1.42087	-4.53156	1.49e-05	0.024452	2.75937
190	cg09037630	6	31528239	-	LTA	0.30953	-0.360187	4.28774	3.89e-05	0.0385539	1.93724
191	cg09248660	6	24969848	+	CMAHP	0.227543	0.342682	4.36811	2.85e-05	0.0332746	2.20489
192	cg11851792	6	125766385	-	HDDC2	-0.325401	1.40947	-4.43915	2.16e-05	0.0287891	2.44421
193	cg14517133	6	42664420	-	PRPH2	0.417387	3.46925	5.52301	2.25e-07	0.00228898	6.3838
194	cg15012161	6	113955683	+	LOC101927686	0.227138	-1.11231	4.32398	3.38e-05	0.0359098	2.05751
195	cg17593342	6	14037614	-	CD83	0.265685	1.99952	4.33295	3.26e-05	0.0353724	2.08736
196	cg17852032	6	158066811	-	MIR3692	0.295349	0.260542	4.91461	3.12e-06	0.0107575	4.10948
197	cg17885226	6	105388731	+	LINC00577	-0.224552	-1.86228	-4.2119	5.2e-05	0.0453702	1.68782
198	cg18501647	6	32117379	-	PRRT1	-0.142969	0.844577	-4.5982	1.14e-05	0.0210373	2.98929
199	cg19612068	6	33130024	+	COL11A2	0.172593	0.457079	4.7997	5.03e-06	0.0132987	3.69733
200	cg19921353	6	33043574	-	HLA-DPB1	0.280281	-3.26017	4.38159	2.7e-05	0.0323791	2.2501
201	cg22273555	6	33130034	+	COL11A2	0.219025	0.103654	5.41696	3.6e-07	0.00302138	5.97693
202	cg22768222	6	45383690	+	RUNX2	0.390361	1.72246	5.20411	9.12e-07	0.00559835	5.17319
203	cg25380464	6	52923340	-	FBXO9	-0.298971	1.63257	-4.54121	1.44e-05	0.0240085	2.79253
204	cg26261298	6	144263435	-	PLAGL1	0.209581	-2.00975	4.44972	2.07e-05	0.0284256	2.48007
205	cg00589520	7	23513039	+	RPS2P32	0.266996	0.369037	5.06544	1.65e-06	0.00717304	4.65925
206	cg01844514	7	149557121	+	ATP6V0E2-AS1	-0.257963	1.64059	-4.57167	1.27e-05	0.0222764	2.8975
207	cg07168526	7	116797907	-	ST7-OT3	0.360689	2.1535	4.41046	2.41e-05	0.0305511	2.34726
208	cg10981065	7	2125029	+	FTSJ2	-0.291282	1.86246	-4.19419	5.56e-05	0.0478348	1.63002
209	cg13051249	7	6594886	+	ZDHHC4	-0.245116	1.65639	-4.53342	1.48e-05	0.024452	2.76577
210	cg15012662	7	122443513	+	RNF148	0.556507	0.432914	6.29793	6.35e-09	0.000159851	9.46994
211	cg18529010	7	29271780	+	LOC102724484	0.350339	2.1782	4.76955	5.7e-06	0.013844	3.59018
212	cg21184711	7	122488330	+	TAS2R16	-0.245663	-0.710441	-4.39624	2.55e-05	0.0309094	2.29933
213	cg21406967	7	100464553	-	TRIP6	0.168985	0.0480217	4.5079	1.64e-05	0.0253461	2.67829
214	cg00251767	8	60010714	-	TOX	-0.306355	4.11437	-4.31158	3.55e-05	0.0369563	2.01626
215	cg01211283	8	22735276	+	LOC101929237	-0.39219	-2.48551	-5.21596	8.66e-07	0.00559835	5.21747
216	cg07470207	8	132828746	+	EFR3A	0.452327	-1.87651	4.82524	4.53e-06	0.0128699	3.78842
217	cg08578216	8	22735478	+	LOC101929237	-0.387194	-3.15931	-4.52349	1.54e-05	0.024635	2.73169
218	cg17339440	8	37743949	+	RAB11FIP1	0.331087	2.54137	4.61413	1.07e-05	0.0205384	3.04453
219	cg21244580	8	79934476	-	IL7	-0.46274	1.44679	-4.26157	4.3e-05	0.0403154	1.85083
220	cg21750887	8	68658237	-	PREX2	-0.217476	0.923849	-4.60143	1.13e-05	0.0210019	3.00047
221	cg00552574	9	130454217	-	MIR3911	0.217716	3.38313	4.25631	4.39e-05	0.0409261	1.83348
222	cg06617876	9	139652874	+	LCN15	0.167295	-0.0269024	5.07304	1.6e-06	0.00717304	4.68722
223	cg13558912	9	130723444	+	FAM102A	-0.273796	1.56131	-5.49119	2.59e-07	0.00249487	6.26129
224	cg13693256	9	132098311	-	LINC01503	-0.174207	2.72979	-4.24104	4.65e-05	0.0421668	1.78328
225	cg14001893	9	136562840	-	SARDH	-0.321333	3.15165	-4.32585	3.36e-05	0.0358804	2.06374
226	cg04718304	10	134703407	-	LINC01166	0.251144	3.00437	4.97331	2.44e-06	0.00887546	4.32227
227	cg08877357	10	113120532	+	ADRA2A	0.362724	0.543017	4.32505	3.37e-05	0.0358804	2.06107
228	cg09038267	10	104524861	+	WBP1L	-0.304774	2.07396	-4.25616	4.39e-05	0.0409261	1.83302
229	cg09530438	10	106095350	-	LOC101927472	-0.197466	1.3352	-4.42501	2.28e-05	0.0297077	2.39638
230	cg10310299	10	65196311	-	JMJD1C-AS1	-0.229687	2.41559	-4.47152	1.9e-05	0.0274987	2.55414
231	cg10684486	10	12917286	+	CCDC3	0.210891	1.10642	4.34141	3.16e-05	0.0345731	2.11558
232	cg13474692	10	131441327	+	MGMT	-0.265568	1.538	-4.40989	2.42e-05	0.0305511	2.34533
233	cg14215711	10	22894054	+	PIP4K2A	0.239881	1.14251	4.22905	4.87e-05	0.0435743	1.74394
234	cg14644418	10	129536661	+	FOXI2	-0.263866	1.32845	-4.28971	3.86e-05	0.0383787	1.94376
235	cg18738190	10	73740291	+	CHST3	0.431889	2.54602	6.05377	2e-08	0.00038505	8.47779
236	cg19509778	10	129537308	-	FOXI2	-0.305843	-0.344205	-4.52771	1.52e-05	0.024584	2.74617
237	cg19991948	10	121335173	+	TIAL1	0.463314	1.51931	4.45971	1.99e-05	0.0279137	2.51397
238	cg24495528	10	112402748	+	RBM20	-0.12803	0.712179	-4.43993	2.15e-05	0.0287891	2.44686
239	cg24718722	10	129536818	-	FOXI2	-0.371251	-0.802366	-4.79471	5.14e-06	0.0133028	3.67957
240	cg01282174	11	119630144	+	LOC102724301	0.356741	-0.01391	4.80704	4.88e-06	0.0132987	3.72346
241	cg06595154	11	10716164	+	CTR9	0.311491	3.05609	4.59231	1.17e-05	0.0213023	2.96887
242	cg06881914	11	59951663	+	MS4A6A	0.353861	2.13707	4.55117	1.38e-05	0.0236314	2.82679
243	cg09331409	11	75315116	-	MAP6	0.303043	-0.980726	4.31399	3.51e-05	0.0368473	2.02429
244	cg12027899	11	58385947	+	CNTF	-0.294388	1.66378	-5.18453	9.92e-07	0.00569713	5.10016
245	cg14730524	11	92617118	+	MTNR1B	0.225295	1.68361	4.38246	2.69e-05	0.0323791	2.25303
246	cg18908017	11	46353622	+	DGKZ	-0.206978	1.63123	-4.266	4.23e-05	0.0401365	1.86542
247	cg19460095	11	34672025	+	EHF	0.366843	0.20941	4.84699	4.14e-06	0.0127788	3.86623
248	cg22680424	11	1778547	+	CTSD	-0.270856	1.54905	-4.3213	3.41e-05	0.0360499	2.0486
249	cg23460961	11	94382347	+	PIWIL4	0.284978	-0.100797	4.27036	4.16e-05	0.0398912	1.87981
250	cg26207239	11	102231936	+	BIRC2	-0.222659	-0.385686	-4.37964	2.72e-05	0.0323892	2.24356
251	cg27262041	11	19654032	-	MIR4486	0.325076	1.52552	4.99289	2.25e-06	0.00856148	4.39358
252	cg27319188	11	65880175	-	PACS1	0.290395	0.857313	4.22643	4.92e-05	0.0436789	1.73535
253	cg01820374	12	6882083	-	LAG3	0.213065	-0.215206	5.18626	9.85e-07	0.00569713	5.1066
254	cg07807026	12	2041581	+	LINC00940	0.206403	-0.634079	4.79358	5.16e-06	0.0133028	3.67555
255	cg09526236	12	29937733	-	TMTC1	-0.287837	-0.0145145	-4.42673	2.26e-05	0.0296253	2.4022
256	cg09595479	12	49689212	+	PRPH	-0.248883	-3.44311	-4.45266	2.04e-05	0.0284256	2.49003
257	cg09932758	12	58022542	-	B4GALNT1	-0.208791	1.12695	-4.55471	1.36e-05	0.0235899	2.83899
258	cg11158239	12	7037742	-	ATN1	-0.184451	-3.36613	-4.21661	5.11e-05	0.0449229	1.70321
259	cg13302154	12	15039432	-	MGP	0.354198	1.70069	4.19354	5.58e-05	0.0478348	1.62788
260	cg14292870	12	6887543	+	LAG3	-0.319994	1.74995	-5.44885	3.13e-07	0.00276606	6.09886
261	cg16335893	12	123634159	+	MPHOSPH9	-0.25687	1.1667	-5.03255	1.9e-06	0.00797301	4.53854
262	cg16739441	12	21926524	+	KCNJ8	-0.215397	-1.52011	-4.26774	4.2e-05	0.0401365	1.87118
263	cg18451156	12	133424373	-	CHFR	-0.277996	2.33215	-4.19038	5.64e-05	0.0479076	1.6176
264	cg23368715	12	7245510	-	C1RL	0.211619	0.723364	5.21811	8.58e-07	0.00559835	5.22552
265	cg24427724	12	6234257	+	CD9	0.246337	1.65175	4.2923	3.82e-05	0.0382302	1.95232
266	cg25149927	12	109250901	+	MIR619	0.286045	-2.41915	4.65088	9.25e-06	0.018165	3.17254
267	cg00356981	13	112804728	+	LINC00403	-0.545368	4.86878	-4.43686	2.17e-05	0.0289306	2.43648
268	cg04308040	13	44942303	+	SERP2	0.348389	2.13577	4.72034	6.97e-06	0.0155239	3.4162
269	cg18560638	13	100008200	+	MIR623	-0.222029	0.624645	-4.37481	2.77e-05	0.0328436	2.22735
270	cg23126342	13	67801125	-	LINC00364	0.351395	2.72986	5.80206	6.39e-08	0.00095014	7.4733
271	cg01907194	14	104003370	+	TRMT61A	0.213189	2.72923	4.66195	8.84e-06	0.0179778	3.21122
272	cg03039990	14	101317622	-	MIR770	0.196435	0.333281	4.88685	3.51e-06	0.0114759	4.00936
273	cg08129129	14	99714031	+	BCL11B	-0.265988	0.500162	-4.31251	3.53e-05	0.0369408	2.01936
274	cg09624466	14	57278710	-	OTX2-AS1	-0.229324	-2.39985	-4.46899	1.92e-05	0.0274987	2.54552
275	cg12948771	14	24784787	-	LTB4R	0.26274	4.0544	4.25387	4.43e-05	0.0409379	1.82547
276	cg18186343	14	101317620	-	MIR770	0.194747	0.391309	4.65037	9.27e-06	0.018165	3.17076
277	cg21027148	14	23066984	-	ABHD4	0.236035	-3.37136	4.44998	2.07e-05	0.0284256	2.48095
278	cg02079584	15	74528719	+	CCDC33	0.185032	0.624929	4.72083	6.96e-06	0.0155239	3.41792
279	cg03489965	15	65368982	+	KBTBD13	0.267565	1.19916	4.60892	1.1e-05	0.0208517	3.02646
280	cg06049171	15	69126265	+	MIR548H4	-0.186172	2.04293	-4.42749	2.26e-05	0.0296253	2.40476
281	cg08688548	15	83317398	-	CPEB1-AS1	-0.225927	2.79056	-4.40573	2.46e-05	0.030835	2.33131
282	cg11693709	15	40542019	+	C15orf56	0.221673	2.23524	4.37286	2.79e-05	0.0328991	2.22081
283	cg11871991	15	83240213	-	CPEB1	-0.185794	0.856217	-4.35901	2.95e-05	0.0339316	2.17441
284	cg14336112	15	77645762	+	HMG20A	-0.237324	4.53867	-4.19593	5.52e-05	0.0477046	1.63569
285	cg18758572	15	31325028	+	TRPM1	-0.318259	4.90731	-4.27497	4.08e-05	0.0394385	1.89502
286	cg20891771	15	99143542	+	IRAIN	-0.324521	-1.67514	-4.57456	1.26e-05	0.0222582	2.90746
287	cg24996282	15	74692822	-	SEMA7A	-0.216368	0.305938	-4.2652	4.24e-05	0.0401365	1.8628
288	cg00259097	16	70770604	+	VAC14-AS1	-0.277482	1.03981	-4.67925	8.24e-06	0.0172955	3.27178
289	cg01243823	16	50732212	-	NOD2	0.255908	-0.114241	4.46999	1.91e-05	0.0274987	2.54892
290	cg02672962	16	3665541	+	SLX4	-0.267203	2.24883	-4.87603	3.67e-06	0.0117699	3.97043
291	cg02930721	16	89375113	-	LOC100287036	-0.32239	1.53414	-4.85914	3.94e-06	0.0124631	3.90977
292	cg03333188	16	49496733	+	ZNF423	-0.230472	3.18074	-4.55033	1.39e-05	0.0236314	2.82392
293	cg03746976	16	58035805	-	USB1	0.181008	0.762521	4.3274	3.33e-05	0.0358804	2.0689
294	cg06777352	16	19124984	+	ITPRIPL2	0.155156	-0.291607	4.26568	4.23e-05	0.0401365	1.86436
295	cg07708487	16	89387014	+	LOC100287036	0.202848	1.00449	4.18932	5.67e-05	0.0479076	1.61414
296	cg08059678	16	70728425	+	VAC14	-0.298321	1.29302	-4.43277	2.21e-05	0.0292819	2.42261
297	cg08578520	16	57496324	-	POLR2C	0.201882	1.11843	4.44348	2.12e-05	0.0287709	2.45891
298	cg09294739	16	55218782	-	IRX6	0.32945	-0.719298	4.45029	2.06e-05	0.0284256	2.48199
299	cg10284662	16	89008451	+	LOC100129697	-0.251977	-4.34261	-4.79485	5.14e-06	0.0133028	3.68007
300	cg12499872	16	58019893	+	ZNF319	-0.31047	2.4459	-4.76339	5.85e-06	0.0139636	3.56834
301	cg15195412	16	57406955	-	CX3CL1	0.196556	1.27725	4.84808	4.12e-06	0.0127788	3.87013
302	cg23481246	16	731772	-	JMJD8	0.235999	0.863411	4.44415	2.11e-05	0.0287709	2.46118
303	cg26489497	16	28512017	+	IL27	0.231686	1.26662	4.36711	2.86e-05	0.0332856	2.20152
304	cg27038676	16	88334272	-	LOC101928880	0.16172	1.53189	4.28658	3.9e-05	0.0386102	1.93339
305	cg00080125	17	59490613	+	C17orf82	-0.132115	0.149618	-4.39849	2.53e-05	0.0308744	2.3069
306	cg03069943	17	36874779	+	MIR4726	-0.370643	3.61018	-4.19177	5.61e-05	0.0478348	1.62212
307	cg03114057	17	72362302	-	GPR142	0.215554	3.09011	4.67635	8.34e-06	0.0173895	3.2616
308	cg06874016	17	40177415	+	ZNF385C	0.169371	0.0632109	4.58016	1.23e-05	0.0220654	2.92681
309	cg07479709	17	38711505	+	CCR7	-0.218082	2.46416	-4.46042	1.98e-05	0.0279137	2.51637
310	cg07547765	17	46685448	+	HOXB7	-0.352748	0.324722	-4.30316	3.66e-05	0.0374622	1.98833
311	cg10753610	17	45335202	-	ITGB3	0.381326	-2.39488	5.16079	1.1e-06	0.00599483	5.01177
312	cg11105610	17	76976352	-	LGALS3BP	-0.253272	1.65142	-4.75761	5.99e-06	0.0140936	3.54783
313	cg12882189	17	80402891	+	C17orf62	0.224079	0.336526	4.49326	1.74e-05	0.0262451	2.62823
314	cg13683374	17	72364767	-	GPR142	0.136145	-0.197292	4.23792	4.71e-05	0.0424382	1.77304
315	cg15370732	17	47892591	+	TAC4	-0.291621	3.51159	-4.68145	8.17e-06	0.0172525	3.27947
316	cg15557036	17	48041891	-	DLX4	-0.24804	-2.20098	-4.82458	4.54e-06	0.0128699	3.78604
317	cg16008138	17	60885892	+	MIR548W	-0.142935	0.337443	-4.57943	1.23e-05	0.0220654	2.92432
318	cg16358867	17	72306008	+	KIF19	0.180986	0.399482	4.98701	2.3e-06	0.00866328	4.37215
319	cg17985418	17	66031785	-	KPNA2	0.297091	-3.73644	4.20188	5.4e-05	0.0467608	1.6551
320	cg18369972	17	9940121	+	GAS7	0.234363	1.29548	4.35168	3.04e-05	0.0340104	2.14988
321	cg18647570	17	41594616	+	ETV4	0.450388	2.97891	5.563	1.88e-07	0.00198675	6.53827
322	cg21698718	17	80085957	-	CCDC57	-0.250098	2.62378	-4.81939	4.64e-06	0.0128699	3.76753
323	cg22556056	17	2228003	-	TSR1	-0.217773	2.36815	-4.62535	1.03e-05	0.0198616	3.08355
324	cg23475474	17	63527924	-	AXIN2	-0.25208	0.649888	-4.52425	1.54e-05	0.024635	2.73428
325	cg24135615	17	37042201	-	LASP1	-0.337046	1.93982	-5.11691	1.33e-06	0.00638478	4.8491
326	cg25809905	17	42467728	+	GPATCH8	0.278155	2.32765	4.80944	4.84e-06	0.0132978	3.73202
327	cg27162435	17	7833163	+	TRAPPC1	-0.383639	1.14428	-5.25663	7.26e-07	0.00528278	5.36986
328	cg27236973	17	39781997	+	KRT42P	0.241487	0.552301	5.15463	1.13e-06	0.00605464	4.9889
329	cg16762684	18	74820493	+	MBP	0.310953	-1.45904	4.32503	3.37e-05	0.0358804	2.061
330	cg02942825	19	46185348	+	SNRPD2	0.296686	1.72367	4.76906	5.71e-06	0.013844	3.58844
331	cg05260085	19	46003095	+	PPM1N	-0.172099	0.732213	-4.28555	3.92e-05	0.0386462	1.93
332	cg08955995	19	42503412	+	GRIK5	-0.371943	-2.71167	-4.65377	9.14e-06	0.018165	3.18261
333	cg12024906	19	37825679	+	HKR1	-0.748724	-2.54293	-4.40198	2.49e-05	0.030835	2.31866
334	cg14284824	19	42751128	-	ERF	0.159681	2.90087	4.58132	1.22e-05	0.0220654	2.93082
335	cg18302606	19	39904402	+	PLEKHG2	-0.368801	-2.93754	-5.82299	5.8e-08	0.000949819	7.55607
336	cg18464402	19	4502678	+	PLIN4	0.144424	1.83842	4.52222	1.55e-05	0.0246402	2.72732
337	cg26969888	19	14064254	-	DCAF15	0.200311	1.49681	4.19261	5.59e-05	0.0478348	1.62485
338	cg01355392	20	62679255	-	SOX18	-0.251582	-0.311718	-4.34274	3.14e-05	0.0345098	2.12003
339	cg05136650	20	44523309	-	CTSA	0.289147	2.19551	4.40166	2.5e-05	0.030835	2.31759
340	cg07547549	20	44658225	-	SLC12A5	-0.209005	-1.10661	-5.2686	6.9e-07	0.00512893	5.41485
341	cg09606034	20	1184182	+	C20orf202	0.199617	2.67256	4.74524	6.3e-06	0.0146166	3.50408
342	cg10566581	20	35220415	+	C20orf24	-0.238081	1.32893	-4.3146	3.5e-05	0.0368473	2.02633
343	cg17038577	20	44456448	-	TNNC2	0.194896	3.1207	4.30392	3.65e-05	0.0374622	1.99086
344	cg18660345	20	35169539	+	MYL9	0.231407	0.803894	4.3533	3.02e-05	0.0340104	2.1553
345	cg24403644	20	42574624	+	TOX2	-0.310914	1.12689	-4.66345	8.79e-06	0.0179778	3.21646
346	cg03335938	22	17955976	-	CECR2	0.290656	2.96114	4.17928	5.89e-05	0.0491365	1.58148
347	cg14293575	22	18635460	-	USP18	-0.395246	1.04018	-4.89842	3.34e-06	0.0111582	4.05105
