# Supplementary material for: Global DNA methylation changes spanning puberty are near predicted estrogen-responsive genes and enriched for genes involved in endocrine and immune processes
Source: Clin Epigenetics. 2018 May 9;10:62. doi: 10.1186/s13148-018-0491-2 (PMC5941468; doi:10.1186/s13148-018-0491-2)
Supplement: Supplementary file 5 — List of 50 differentially methylated probes unique to boys, pre- and post-puberty (FDR = 5%). (XLSX 48 kb) [file 13148_2018_491_MOESM5_ESM.xlsx]

## Sheet: Sheet1
Additional file 5. Illumina IDs, pvalues, mean differences, chromosome and nearest gene information for 50 differentially methylated probes unique to boys, pre- and post-puberty (FDR=5%).
	cpg	chr	position	strand	nearest gene	logFC	AveExpr	t	P.Value	FDR	B
1	cg16290275	1	208042910	+	CD34	-0.165427	-0.632671	-5.05127	1.76e-06	0.0155243	4.4731
2	cg12903638	2	210636350	-	UNC80	0.412809	-4.75439	4.6756	8.37e-06	0.0396873	3.15574
3	cg19424343	3	16306684	-	OXNAD1	-0.350305	-5.93918	-4.87381	3.7e-06	0.0252434	3.84319
4	cg03065175	4	155661758	-	LRAT	0.441887	2.62689	5.18617	9.85e-07	0.0111466	4.96056
5	cg06820621	5	92938232	-	FAM172A	0.33881	-5.1314	4.59773	1.15e-05	0.0492309	2.89052
6	cg13305415	5	141697464	+	SPRY4-IT1	-0.29953	1.39074	-4.54338	1.43e-05	0.0495236	2.70708
7	cg12664173	10	6220910	+	PFKFB3	0.221988	2.76613	5.37652	4.3e-07	0.00669211	5.66037
8	cg19344626	19	16830749	-	NWD1	-0.36997	3.50675	-4.94214	2.78e-06	0.0202359	4.08419
9	cg21400802	1	153312501	-	PGLYRP4	0.448179	-3.13172	4.57822	1.24e-05	0.0492309	2.8245
10	cg08471738	2	64373042	-	LINC00309	0.43328	-0.0169051	4.53482	1.47e-05	0.0495236	2.67831
11	cg10066188	2	73927710	+	NAT8B	-0.236304	1.35571	-4.9768	2.41e-06	0.0183051	4.20718
12	cg26479971	2	29096504	+	WDR43	1.07442	5.48747	4.6477	9.37e-06	0.0420073	3.06039
13	cg00959259	3	122281975	+	DTX3L	0.356733	1.00548	4.71699	7.07e-06	0.0380354	3.29782
14	cg10482149	3	127771091	+	SEC61A1	-0.28335	-3.48548	-4.60685	1.11e-05	0.048221	2.92142
15	cg15028548	3	100712322	-	IMPG2	-0.313629	0.862882	-4.58546	1.2e-05	0.0492309	2.84897
16	cg13901819	4	151937026	-	RPS3A	-0.27091	-4.26616	-4.67169	8.5e-06	0.0397462	3.14236
17	cg25938192	4	40319176	+	LOC101060498	-0.254325	-3.1056	-4.53347	1.48e-05	0.0495236	2.67377
18	cg00452012	5	153783221	-	SAP30L-AS1	0.515336	4.64284	4.56247	1.32e-05	0.0492309	2.77135
19	cg10845893	5	139420170	-	LINC01024	0.288167	3.56815	4.65418	9.13e-06	0.0414879	3.08249
20	cg13320539	5	179563200	-	RASGEF1C	0.343463	4.09822	5.09901	1.43e-06	0.0137851	4.64479
21	cg24851859	5	27532684	+	LINC01021	-0.317819	2.10051	-4.56468	1.31e-05	0.0492309	2.7788
22	cg18198306	6	153303350	-	MTRF1L	0.385446	-1.86322	4.76682	5.76e-06	0.0330921	3.46995
23	cg22133973	6	170789640	+	PSMB1	-0.286511	2.03704	-5.00661	2.12e-06	0.0173523	4.31333
24	cg22417733	6	153303409	-	MTRF1L	0.401568	-2.39249	4.65694	9.03e-06	0.0414879	3.09193
25	cg25730428	6	29454755	+	MAS1L	-0.330681	0.517082	-4.56188	1.32e-05	0.0492309	2.76937
26	cg10207609	7	80267619	+	CD36	-0.515398	2.16815	-4.98302	2.34e-06	0.0182564	4.22929
27	cg20336341	7	50628841	-	GRB10	0.237329	1.92854	4.74577	6.28e-06	0.0354565	3.39711
28	cg03263637	8	123910083	-	DERL1	0.559723	5.25328	4.59225	1.17e-05	0.0492309	2.87194
29	cg03752203	8	103874399	+	AZIN1-AS1	0.386106	-0.26227	4.70338	7.47e-06	0.0382135	3.25102
30	cg06688910	8	122466955	+	HAS2	-0.31636	-0.974184	-5.58458	1.71e-07	0.00349474	6.44033
31	cg12494355	9	35688020	-	TPM2	0.229377	3.39386	4.58167	1.22e-05	0.0492309	2.83615
32	cg07504977	10	102131012	-	OLMALINC	0.297852	-1.58592	4.8278	4.48e-06	0.0280246	3.68206
33	cg09299075	10	76154015	+	LOC102723439	-0.381404	2.96766	-4.54736	1.4e-05	0.0495236	2.72048
34	cg23753748	10	105212808	-	CALHM1	-0.255708	1.7193	-4.79306	5.17e-06	0.030934	3.56103
35	cg26583753	10	119003687	+	SLC18A2	0.402355	4.32534	5.06331	1.67e-06	0.0151595	4.5163
36	cg20930815	11	9099393	+	MIR5691	0.253081	3.14999	5.23812	7.87e-07	0.00954078	5.15018
37	cg21186438	11	68851932	-	MIR3164	0.279387	4.23541	4.54478	1.42e-05	0.0495236	2.71177
38	cg22160073	11	5653405	-	TRIM34	-0.36051	1.21999	-5.46431	2.92e-07	0.00503014	5.9876
39	cg06821460	12	49332783	-	ARF3	-0.355479	1.89262	-4.82476	4.54e-06	0.0280246	3.67146
40	cg23108580	12	39787968	-	KIF21A	0.508209	3.72947	4.85106	4.07e-06	0.0266374	3.76342
41	cg26353859	12	60081776	+	SLC16A7	0.379324	3.46368	4.62576	1.02e-05	0.0452841	2.98565
42	cg16495212	15	83317306	+	CPEB1-AS1	0.221769	0.28631	4.69363	7.78e-06	0.0385232	3.21754
43	cg03860054	16	55691102	-	SLC6A2	0.253941	1.67821	5.7164	9.43e-08	0.00277522	6.9421
44	cg16530881	17	38708399	-	CCR7	-0.276271	1.64398	-4.70838	7.32e-06	0.0380354	3.26822
45	cg27532360	17	42452994	-	ITGA2B	0.284992	1.62932	5.12459	1.28e-06	0.013129	4.73714
46	cg01414357	19	48282728	-	SEPW1	-0.26153	0.555659	-4.68651	8e-06	0.0385232	3.19312
47	cg27392771	19	13125851	+	NFIX	0.244215	3.00157	5.01061	2.09e-06	0.0173523	4.32763
48	cg00218103	22	46465977	-	MIRLET7BHG	-0.291262	-1.9008	-4.7105	7.26e-06	0.0380354	3.2755
49	cg08665685	22	31500397	-	SELM	0.2904	2.39949	4.73405	6.59e-06	0.0365695	3.35664
50	cg21361322	22	31500896	+	SELM	0.452699	2.44359	4.79135	5.21e-06	0.030934	3.55508
