# Supplementary material for: Global DNA methylation changes spanning puberty are near predicted estrogen-responsive genes and enriched for genes involved in endocrine and immune processes
Source: Clin Epigenetics. 2018 May 9;10:62. doi: 10.1186/s13148-018-0491-2 (PMC5941468; doi:10.1186/s13148-018-0491-2)
Supplement: Supplementary file 6 — List of genes near high affinity estrogen response elements near a female puberty-associated DMP generated from reference [31] and references therein. Genes near high affinity estrogen response elements that are also near female puberty-associated DMPs are listed. (XLSX 30 kb) [file 13148_2018_491_MOESM6_ESM.xlsx]

## Sheet: Sheet1
Additional file 6. List of genes near high affinity estrogen response elements near a female puberty-associated DMP generated from 31 and references therein.
ICAM5
MTNR1B
HIST3H2A
BMP4
HOOK2
GRM2
CD5L
LRAT
LAG3
COL11A2
ITGB3
ZNF319
GRIK5
MTF1
MAP6
RUNX2
CPEB1
TAS2R16
PRDM16
LGALS3BP
DLX4
HLA-DPB1
CHST3
SCOC
LASP1
MBP
P2RX1
DGKZ
SLC12A5
NKX2-5
WNT6
S100A2
LY6E
LCK
GRN
B3GNT7
KCNJ8
PECR
FHL2
ZDHHC4
FMOD
GAS7
TCF7
GALNT2
RGS12
BIRC2
AXIN2
LRP5
ID3
PAX9
CTSD
PACS1
HOXC11
OPTC
PREP
CAPN3
SPRY1
TRPM1
KPNA2
IRS2
PKD1
ETV4
