# Supplementary material for: Global DNA methylation changes spanning puberty are near predicted estrogen-responsive genes and enriched for genes involved in endocrine and immune processes
Source: Clin Epigenetics. 2018 May 9;10:62. doi: 10.1186/s13148-018-0491-2 (PMC5941468; doi:10.1186/s13148-018-0491-2)
Supplement: Supplementary file 8 — Set of 75 CpGs present in this study that are a subset of the 99 CpGs predictive of puberty status reported by Almstrup et al. (XLSX 48 kb) [file 13148_2018_491_MOESM8_ESM.xlsx]

## Sheet: Sheet1
Additional file 8. Set of 75 CpGs present in this study that are a subset of the 99 CpGs predictive of puberty status reported by Almstrup et al. CpGs that were also DMPs at an FDR of 5% in females are indicated in columns F-K.
	cpg	chr	position	nearest gene	logFC	AveExpr	t	P.Value	FDR	B
1	cg00848392	6	31734401	VWA7	NA	NA	NA	NA	NA	NA
2	cg01080924	22	46449550	PRR34-AS1	NA	NA	NA	NA	NA	NA
3	cg01323777	17	7832943	TRAPPC1	-0.418311	0.816362	-4.71277	7.19e-06	0.015797	3.38951
4	cg01511232	4	155661929	LRAT	NA	NA	NA	NA	NA	NA
5	cg01794929	22	31500940	SELM	NA	NA	NA	NA	NA	NA
6	cg02030542	16	70722454	VAC14	NA	NA	NA	NA	NA	NA
7	cg02046143	11	133797911	IGSF9B	NA	NA	NA	NA	NA	NA
8	cg02231404	20	62679635	SOX18	-0.403565	-1.01534	-5.70359	9.99e-08	0.00125811	7.08581
9	cg02402091	10	114135092	ACSL5	NA	NA	NA	NA	NA	NA
10	cg02742555	11	15200692	INSC	NA	NA	NA	NA	NA	NA
11	cg03054277	1	228400217	OBSCN	NA	NA	NA	NA	NA	NA
12	cg03193328	7	65746852	TPST1	NA	NA	NA	NA	NA	NA
13	cg03326252	11	133821166	IGSF9B	NA	NA	NA	NA	NA	NA
14	cg04027548	12	21926447	KCNJ8	NA	NA	NA	NA	NA	NA
15	cg04295144	19	10407184	ICAM5	-0.434777	-1.63771	-4.95404	2.65e-06	0.0094218	4.25225
16	cg04697265	11	130683700	LOC100507431	NA	NA	NA	NA	NA	NA
17	cg04742719	7	100463759	TRIP6	NA	NA	NA	NA	NA	NA
18	cg05156137	21	35898975	RCAN1	NA	NA	NA	NA	NA	NA
19	cg05207048	5	167513456	CTB-178M22.2	0.431511	-0.434893	5.40131	3.86e-07	0.0031563	5.91723
20	cg05280698	19	37825388	HKR1	NA	NA	NA	NA	NA	NA
21	cg05412028	13	95952937	CLDN10	NA	NA	NA	NA	NA	NA
22	cg05694021	12	19699504	AEBP2	NA	NA	NA	NA	NA	NA
23	cg06413398	6	110736865	SLC22A16	0.427016	0.572039	4.8576	3.96e-06	0.0124631	3.90426
24	cg06942979	22	31501382	SELM	NA	NA	NA	NA	NA	NA
25	cg07164639	6	110736958	SLC22A16	0.473335	1.66177	5.07218	1.61e-06	0.00717304	4.68407
26	cg07547765	17	46685448	HOXB7	-0.352748	0.324722	-4.30316	3.66e-05	0.0374622	1.98833
27	cg08877357	10	113120532	ADRA2A	0.362724	0.543017	4.32505	3.37e-05	0.0358804	2.06107
28	cg08957484	5	132083532	CCNI2	-0.327914	-2.01154	-4.4843	1.8e-05	0.0267018	2.59766
29	cg09932758	12	58022542	B4GALNT1	-0.208791	1.12695	-4.55471	1.36e-05	0.0235899	2.83899
30	cg10403394	15	63349192	TPM1	NA	NA	NA	NA	NA	NA
31	cg10684486	10	12917286	CCDC3	0.210891	1.10642	4.34141	3.16e-05	0.0345731	2.11558
32	cg11041817	17	46685327	HOXB7	NA	NA	NA	NA	NA	NA
33	cg11265839	12	96643565	ELK3	NA	NA	NA	NA	NA	NA
34	cg11766468	19	7923041	PRR36	-0.283871	0.912926	-4.29655	3.76e-05	0.0380185	1.96642
35	cg12024906	19	37825679	HKR1	-0.748724	-2.54293	-4.40198	2.49e-05	0.030835	2.31866
36	cg12634306	1	40098811	HEYL	NA	NA	NA	NA	NA	NA
37	cg12967723	7	100464145	TRIP6	NA	NA	NA	NA	NA	NA
38	cg13138089	2	233251770	ECEL1P2	NA	NA	NA	NA	NA	NA
39	cg13224583	1	156883745	LRRC71	NA	NA	NA	NA	NA	NA
40	cg13392258	17	77806190	CBX4	NA	NA	NA	NA	NA	NA
41	cg14956327	6	110737053	SLC22A16	NA	NA	NA	NA	NA	NA
42	cg15012662	7	122443513	RNF148	0.556507	0.432914	6.29793	6.35e-09	0.000159851	9.46994
43	cg15028548	3	100712322	IMPG2	NA	NA	NA	NA	NA	NA
44	cg15931839	6	111880530	TRAF3IP2	NA	NA	NA	NA	NA	NA
45	cg16069986	11	70650456	SHANK2-AS3	NA	NA	NA	NA	NA	NA
46	cg16312514	11	70650521	SHANK2-AS3	NA	NA	NA	NA	NA	NA
47	cg16513459	17	7832932	TRAPPC1	-0.278831	0.410528	-4.84381	4.19e-06	0.0127815	3.85482
48	cg16660091	16	56995856	CETP	NA	NA	NA	NA	NA	NA
49	cg18338984	7	2646955	TTYH3	NA	NA	NA	NA	NA	NA
50	cg18450254	3	64200005	PRICKLE2-AS3	NA	NA	NA	NA	NA	NA
51	cg19344626	19	16830749	NWD1	NA	NA	NA	NA	NA	NA
52	cg19935040	17	42432165	FAM171A2	NA	NA	NA	NA	NA	NA
53	cg21017569	17	7832769	TRAPPC1	NA	NA	NA	NA	NA	NA
54	cg21213853	3	51741473	GRM2	NA	NA	NA	NA	NA	NA
55	cg21361322	22	31500896	SELM	NA	NA	NA	NA	NA	NA
56	cg21653586	11	10530636	MIR4485	NA	NA	NA	NA	NA	NA
57	cg21820873	11	64138719	MIR1237	NA	NA	NA	NA	NA	NA
58	cg21878650	5	64558623	ADAMTS6	NA	NA	NA	NA	NA	NA
59	cg22138735	20	62679713	SOX18	-0.518031	-2.7019	-5.47186	2.82e-07	0.0025674	6.18705
60	cg22737154	2	64631614	LGALSL	0.26937	2.57342	4.4395	2.15e-05	0.0287891	2.44539
61	cg22914762	4	117220908	MIR1973	NA	NA	NA	NA	NA	NA
62	cg23201812	11	34771918	EHF	NA	NA	NA	NA	NA	NA
63	cg23365801	17	7832909	TRAPPC1	-0.321313	0.0206085	-5.16263	1.09e-06	0.00599483	5.01864
64	cg23669081	17	46685353	HOXB7	-0.607514	-0.293484	-4.40018	2.51e-05	0.030835	2.31261
65	cg23907053	12	70215816	MYRFL	NA	NA	NA	NA	NA	NA
66	cg24718722	10	129536818	FOXI2	-0.371251	-0.802366	-4.79471	5.14e-06	0.0133028	3.67957
67	cg24834889	19	37825406	HKR1	NA	NA	NA	NA	NA	NA
68	cg24960291	3	185538892	MIR548AQ	NA	NA	NA	NA	NA	NA
69	cg25110757	14	95065642	SERPINA3	NA	NA	NA	NA	NA	NA
70	cg25264948	6	31734232	VWA7	NA	NA	NA	NA	NA	NA
71	cg25460807	8	21908022	DMTN	-0.277739	1.64328	-5.1434	1.18e-06	0.00605785	4.94722
72	cg26305174	7	100463583	TRIP6	NA	NA	NA	NA	NA	NA
73	cg26685941	13	95952902	CLDN10	NA	NA	NA	NA	NA	NA
74	cg27162435	17	7833163	TRAPPC1	-0.383639	1.14428	-5.25663	7.26e-07	0.00528278	5.36986
75	cg27210390	17	52978583	TOM1L1	NA	NA	NA	NA	NA	NA
