# Supplementary material for: Global DNA methylation changes spanning puberty are near predicted estrogen-responsive genes and enriched for genes involved in endocrine and immune processes
Source: Clin Epigenetics. 2018 May 9;10:62. doi: 10.1186/s13148-018-0491-2 (PMC5941468; doi:10.1186/s13148-018-0491-2)
Supplement: Supplementary file 9 — Set of 104 CpGs present in this study that are a subset of the 133 CpGs predictive of reproductive hormone levels pre- and post-puberty reported by Almstrup et al. (XLSX 49 kb) [file 13148_2018_491_MOESM9_ESM.xlsx]

## Sheet: Sheet1
Additional file 9. Set of 104 CpGs present in this study that are a subset of the 133 CpGs predictive of male hormone levels pre- and post-puberty reported by Almstrup et al. CpGs that were also DMPs at an FDR of 5% in females are indicated in columns F-K.
	cpg	chr	position	nearest gene	logFC	AveExpr	t	P.Value	FDR	B
1	cg00135497	4	155661849	LRAT	NA	NA	NA	NA	NA	NA
2	cg00589520	7	23513039	RPS2P32	0.266996	0.369037	5.06544	1.65e-06	0.00717304	4.65925
3	cg00611789	5	78985432	CMYA5	NA	NA	NA	NA	NA	NA
4	cg01511232	4	155661929	LRAT	NA	NA	NA	NA	NA	NA
5	cg01750375	20	43343365	WISP2	NA	NA	NA	NA	NA	NA
6	cg01794929	22	31500940	SELM	NA	NA	NA	NA	NA	NA
7	cg02030542	16	70722454	VAC14	NA	NA	NA	NA	NA	NA
8	cg02231404	20	62679635	SOX18	-0.403565	-1.01534	-5.70359	9.99e-08	0.00125811	7.08581
9	cg02481642	20	43343760	WISP2	NA	NA	NA	NA	NA	NA
10	cg02932167	2	233352951	ECEL1	NA	NA	NA	NA	NA	NA
11	cg03039990	14	101317622	MIR770	0.196435	0.333281	4.88685	3.51e-06	0.0114759	4.00936
12	cg03054277	1	228400217	OBSCN	NA	NA	NA	NA	NA	NA
13	cg03131366	12	2041707	LINC00940	NA	NA	NA	NA	NA	NA
14	cg04027548	12	21926447	KCNJ8	NA	NA	NA	NA	NA	NA
15	cg04295144	19	10407184	ICAM5	-0.434777	-1.63771	-4.95404	2.65e-06	0.0094218	4.25225
16	cg04308040	13	44942303	SERP2	0.348389	2.13577	4.72034	6.97e-06	0.0155239	3.4162
17	cg04503319	16	89368367	ANKRD11	NA	NA	NA	NA	NA	NA
18	cg04697265	11	130683700	LOC100507431	NA	NA	NA	NA	NA	NA
19	cg04742719	7	100463759	TRIP6	NA	NA	NA	NA	NA	NA
20	cg05156137	21	35898975	RCAN1	NA	NA	NA	NA	NA	NA
21	cg05280698	19	37825388	HKR1	NA	NA	NA	NA	NA	NA
22	cg05694021	12	19699504	AEBP2	NA	NA	NA	NA	NA	NA
23	cg06443034	17	78417973	NPTX1	NA	NA	NA	NA	NA	NA
24	cg06911110	1	17293971	MFAP2	NA	NA	NA	NA	NA	NA
25	cg06942979	22	31501382	SELM	NA	NA	NA	NA	NA	NA
26	cg07013148	8	146233339	ZNF252P-AS1	NA	NA	NA	NA	NA	NA
27	cg07082267	16	85429035	MIR5093	NA	NA	NA	NA	NA	NA
28	cg07164639	6	110736958	SLC22A16	0.473335	1.66177	5.07218	1.61e-06	0.00717304	4.68407
29	cg07547765	17	46685448	HOXB7	-0.352748	0.324722	-4.30316	3.66e-05	0.0374622	1.98833
30	cg08570034	5	175227702	CPLX2	NA	NA	NA	NA	NA	NA
31	cg08877357	10	113120532	ADRA2A	0.362724	0.543017	4.32505	3.37e-05	0.0358804	2.06107
32	cg08957484	5	132083532	CCNI2	-0.327914	-2.01154	-4.4843	1.8e-05	0.0267018	2.59766
33	cg09692396	12	7023346	ENO2	NA	NA	NA	NA	NA	NA
34	cg09748749	7	65540429	ASL	NA	NA	NA	NA	NA	NA
35	cg09822192	14	24801191	RIPK3	NA	NA	NA	NA	NA	NA
36	cg11010561	4	155630610	LRAT	NA	NA	NA	NA	NA	NA
37	cg11438310	5	78985434	CMYA5	NA	NA	NA	NA	NA	NA
38	cg11656478	2	38297759	CYP1B1	NA	NA	NA	NA	NA	NA
39	cg12024906	19	37825679	HKR1	-0.748724	-2.54293	-4.40198	2.49e-05	0.030835	2.31866
40	cg12303084	20	45985741	LOC100131496	NA	NA	NA	NA	NA	NA
41	cg12499872	16	58019893	ZNF319	-0.31047	2.4459	-4.76339	5.85e-06	0.0139636	3.56834
42	cg12856447	5	133794072	LOC102546229	NA	NA	NA	NA	NA	NA
43	cg12967723	7	100464145	TRIP6	NA	NA	NA	NA	NA	NA
44	cg13404038	9	126123344	CRB2	NA	NA	NA	NA	NA	NA
45	cg14730524	11	92617118	MTNR1B	0.225295	1.68361	4.38246	2.69e-05	0.0323791	2.25303
46	cg15012662	7	122443513	RNF148	0.556507	0.432914	6.29793	6.35e-09	0.000159851	9.46994
47	cg15931839	6	111880530	TRAF3IP2	NA	NA	NA	NA	NA	NA
48	cg16069986	11	70650456	SHANK2-AS3	NA	NA	NA	NA	NA	NA
49	cg16145216	1	42385662	HIVEP3	NA	NA	NA	NA	NA	NA
50	cg16312514	11	70650521	SHANK2-AS3	NA	NA	NA	NA	NA	NA
51	cg16358867	17	72306008	KIF19	0.180986	0.399482	4.98701	2.3e-06	0.00866328	4.37215
52	cg16387850	1	46982889	DMBX1	-0.529262	-2.77819	-6.22225	9.08e-09	0.00021228	9.16065
53	cg16867657	6	11044877	ELOVL2-AS1	-0.228354	-0.680841	-6.53689	2.03e-09	7.37e-05	10.4562
54	cg16983588	11	129793108	PRDM10	NA	NA	NA	NA	NA	NA
55	cg17326555	1	119535693	WARS2	NA	NA	NA	NA	NA	NA
56	cg17852032	6	158066811	MIR3692	0.295349	0.260542	4.91461	3.12e-06	0.0107575	4.10948
57	cg18338984	7	2646955	TTYH3	NA	NA	NA	NA	NA	NA
58	cg18450254	3	64200005	PRICKLE2-AS3	NA	NA	NA	NA	NA	NA
59	cg18738190	10	73740291	CHST3	0.431889	2.54602	6.05377	2e-08	0.00038505	8.47779
60	cg19080839	7	150939592	SMARCD3	NA	NA	NA	NA	NA	NA
61	cg19283806	18	66389420	CCDC102B	NA	NA	NA	NA	NA	NA
62	cg19344626	19	16830749	NWD1	NA	NA	NA	NA	NA	NA
63	cg19838043	14	104196038	PPP1R13B	NA	NA	NA	NA	NA	NA
64	cg19935040	17	42432165	FAM171A2	NA	NA	NA	NA	NA	NA
65	cg20272935	11	67765720	UNC93B1	NA	NA	NA	NA	NA	NA
66	cg20408276	2	38300586	CYP1B1	NA	NA	NA	NA	NA	NA
67	cg20462512	12	5543155	NTF3	NA	NA	NA	NA	NA	NA
68	cg21017569	17	7832769	TRAPPC1	NA	NA	NA	NA	NA	NA
69	cg21110645	1	207815933	CR1L	NA	NA	NA	NA	NA	NA
70	cg21244580	8	79934476	IL7	-0.46274	1.44679	-4.26157	4.3e-05	0.0403154	1.85083
71	cg21361322	22	31500896	SELM	NA	NA	NA	NA	NA	NA
72	cg21406967	7	100464553	TRIP6	0.168985	0.0480217	4.5079	1.64e-05	0.0253461	2.67829
73	cg21572722	6	11044894	ELOVL2-AS1	NA	NA	NA	NA	NA	NA
74	cg21683105	1	228494821	TRIM11	NA	NA	NA	NA	NA	NA
75	cg21878650	5	64558623	ADAMTS6	NA	NA	NA	NA	NA	NA
76	cg22040809	6	26522578	HCG11	NA	NA	NA	NA	NA	NA
77	cg22138735	20	62679713	SOX18	-0.518031	-2.7019	-5.47186	2.82e-07	0.0025674	6.18705
78	cg22398226	4	155662217	LRAT	NA	NA	NA	NA	NA	NA
79	cg22737154	2	64631614	LGALSL	0.26937	2.57342	4.4395	2.15e-05	0.0287891	2.44539
80	cg22796593	10	105836777	MIR936	NA	NA	NA	NA	NA	NA
81	cg22820188	1	156086004	LMNA	NA	NA	NA	NA	NA	NA
82	cg22914762	4	117220908	MIR1973	NA	NA	NA	NA	NA	NA
83	cg23201812	11	34771918	EHF	NA	NA	NA	NA	NA	NA
84	cg23365801	17	7832909	TRAPPC1	-0.321313	0.0206085	-5.16263	1.09e-06	0.00599483	5.01864
85	cg23615741	10	101297642	NKX2-3	NA	NA	NA	NA	NA	NA
86	cg23669081	17	46685353	HOXB7	-0.607514	-0.293484	-4.40018	2.51e-05	0.030835	2.31261
87	cg23712462	8	139510166	COL22A1	NA	NA	NA	NA	NA	NA
88	cg23907053	12	70215816	MYRFL	NA	NA	NA	NA	NA	NA
89	cg24070990	1	228634724	HIST3H2A	-0.492815	0.281391	-5.95829	3.12e-08	0.000566404	8.0945
90	cg24834889	19	37825406	HKR1	NA	NA	NA	NA	NA	NA
91	cg24960291	3	185538892	MIR548AQ	NA	NA	NA	NA	NA	NA
92	cg25110757	14	95065642	SERPINA3	NA	NA	NA	NA	NA	NA
93	cg25711003	3	111522050	PHLDB2	0.354325	1.50471	4.28462	3.93e-05	0.0386691	1.92691
94	cg25809905	17	42467728	GPATCH8	0.278155	2.32765	4.80944	4.84e-06	0.0132978	3.73202
95	cg25926515	10	70321889	TET1	NA	NA	NA	NA	NA	NA
96	cg26242531	14	104190678	ZFYVE21	NA	NA	NA	NA	NA	NA
97	cg26290219	6	33128906	COL11A2	NA	NA	NA	NA	NA	NA
98	cg26305174	7	100463583	TRIP6	NA	NA	NA	NA	NA	NA
99	cg26337070	2	85999873	MIR6071	NA	NA	NA	NA	NA	NA
100	cg27162435	17	7833163	TRAPPC1	-0.383639	1.14428	-5.25663	7.26e-07	0.00528278	5.36986
101	cg27423216	12	5543269	NTF3	NA	NA	NA	NA	NA	NA
102	cg27426436	19	18775242	CRTC1	NA	NA	NA	NA	NA	NA
103	cg27430293	16	89069935	LOC100129697	NA	NA	NA	NA	NA	NA
104	cg27571605	19	36216711	KMT2B	NA	NA	NA	NA	NA	NA
